# Supplementary material for: miRNA-720 Controls Stem Cell Phenotype, Proliferation and Differentiation of Human Dental Pulp Cells
Source: PLoS One. 2013 Dec 30;8(12):e83545. doi: 10.1371/journal.pone.0083545 (PMC3875457; doi:10.1371/journal.pone.0083545)
Supplement: Table S1 — List of miRNAs that presented more than 2 fold increase in MP cells. Values show the fold change (MP/SP cells) in each cell type and the average. DPC = dental pulp cells. PDLCs = periodontal ligament cells. (XLS) [file pone.0083545.s002.xls]

## Sheet: MP-SP
Name	MP-DPCs	SP-DPCs	MP-PDLCs	SP-PDLCs		MP/SP-DPCs	MP/SP-PDLCs		Average of MP/SP-DPCs and MP/SP-PDLCs
hsa-miR-1260b	92.283	4.04236	220.119	2.23301		22.829	98.5751		60.702
hsa-miR-720	329.279	19.8348	612.309	9.67602		16.6011	63.2811		39.9411
hsa-miR-1280	40.6257	2.74944	98.3757	1.52197		14.776	64.637		39.7065
hsa-miR-491-3p	22.9452	1.32325	40.1833	0.830562		17.34	48.3809		32.8605
hsa-miR-1260	43.7156	2.68556	59.7138	1.88055		16.2781	31.7533		24.0157
hsa-miR-3182	18.8792	2.2021	37.1866	1.42823		8.57324	26.0368		17.305
hsa-miR-138-1*	8.06765	1.14023	8.83189	0.350021		7.07547	25.2325		16.154
hsa-miR-4286	20.2611	1.64507	21.0064	1.17075		12.3163	17.9427		15.1295
hsa-miR-1264	8.04806	0.819157	10.3152	0.686349		9.8248	15.0291		12.427
hsa-miR-1246	35.2493	9.61722	35.3613	1.77222		3.66523	19.9531		11.8092
hsa-miR-299-5p	12.8887	4.37874	19.2132	0.965849		2.94347	19.8926		11.418
hsa-miR-3686	42.829	15.3089	33.8701	1.69069		2.79766	20.0333		11.4155
hsa-miR-487b	6.24135	0.66956	8.57603	0.680388		9.32158	12.6046		10.9631
hsa-miR-335*	9.03149	2.39133	12.0303	0.770317		3.77676	15.6173		9.69703
hsa-miR-3646	5.92164	1.60589	7.25028	0.506384		3.68746	14.3178		9.00261
hsa-miR-1290	13.4547	2.59009	14.5265	1.30666		5.19471	11.1173		8.15599
hsa-miR-4279	45.1857	10.882	46.4884	4.2036		4.15235	11.0592		7.60577
hsa-miR-1275	3.74754	1.16573	8.54129	0.722771		3.21475	11.8174		7.51609
hsa-miR-519e*	3.2054	0.627315	4.57744	0.51792		5.10971	8.83812		6.97391
hsa-miR-205*	9.95205	1.88081	11.2985	1.33301		5.29135	8.47596		6.88366
hsa-miR-4268	10.771	2.81941	16.4353	1.69522		3.82029	9.69506		6.75767
hsa-miR-767-5p	3.03252	0.663607	4.24879	0.51173		4.56976	8.30279		6.43627
hsa-miR-483-3p	22.71	6.03196	27.1536	3.02606		3.76495	8.97327		6.36911
hsa-miR-29b	1.41099	0.444826	2.81945	0.319574		3.17201	8.82254		5.99727
hsa-miR-2115*	3.54277	0.701072	2.50268	0.409285		5.05336	6.11477		5.58406
hsa-miR-4301	3.71925	0.85505	5.356	0.798239		4.34974	6.70977		5.52976
hsa-miR-4324	2.95729	0.982725	4.03811	0.502628		3.00928	8.034		5.52164
hsa-miR-302a	6.32274	2.90463	8.77637	1.05046		2.17678	8.35478		5.26578
hsa-miR-3935	1.09889	0.384838	1.1138	0.155458		2.85547	7.16459		5.01003
hsa-miR-3667-5p	3.53258	1.66251	3.43268	0.445322		2.12485	7.70831		4.91658
hsa-miR-3175	3.09781	0.978346	4.63353	0.722361		3.16637	6.41442		4.7904
hsa-miR-149*	11.4232	4.91149	10.9282	1.63775		2.3258	6.67267		4.49924
hsa-miR-4290	6.95557	3.10213	13.3632	2.05494		2.24219	6.50297		4.37258
hsa-miR-4285	4.74604	1.29549	4.0493	0.798125		3.6635	5.07352		4.36851
hsa-miR-4288	2.19011	0.748977	3.73628	0.691896		2.92414	5.40006		4.1621
hsa-miR-300	3.37987	0.905296	2.78802	0.667135		3.73344	4.1791		3.95627
hsa-miR-29a	1.83458	0.802804	3.23106	0.591047		2.28522	5.46667		3.87595
hsa-miR-4275	2.85201	0.737076	2.57677	0.685149		3.86935	3.76088		3.81512
hsa-miR-513a-5p	6.57553	2.00618	7.21784	1.80832		3.27764	3.99147		3.63455
hsa-miR-221*	1.46109	0.672963	1.36682	0.271847		2.17113	5.02792		3.59952
hsa-miR-27b	1.4423	0.379335	1.52271	0.450066		3.80219	3.38329		3.59274
hsa-miR-1908	5.14297	1.98854	4.40844	1.01866		2.5863	4.32766		3.45698
hsa-miR-4299	1.86659	0.777103	2.39914	0.544839		2.40198	4.4034		3.40269
hsa-let-7b	2.63386	1.15879	4.43342	0.980489		2.27294	4.52164		3.39729
hsa-miR-23a	1.7874	0.747908	2.74036	0.640101		2.38987	4.28113		3.3355
hsa-miR-4306	3.00528	1.24981	3.64836	0.863213		2.4046	4.22649		3.31554
hsa-let-7a	2.40126	0.815161	2.56081	0.714837		2.94575	3.58237		3.26406
hsa-miR-125b	2.46823	1.16569	4.30462	0.983998		2.1174	4.37462		3.24601
hsa-miR-222	1.58657	0.707718	2.53772	0.620266		2.24181	4.09134		3.16657
hsa-miR-1469	5.23267	2.17446	4.39372	1.1439		2.40642	3.841		3.12371
hsa-miR-3654	2.1095	0.691401	1.87504	0.619536		3.05105	3.02652		3.03879
hsa-miR-3685	2.4541	1.2063	2.28012	0.6098		2.03441	3.73913		2.88677
hsa-miR-340	1.37457	0.512443	1.55266	0.527996		2.68239	2.94066		2.81152
hsa-miR-25*	2.56216	1.06382	2.45656	0.782745		2.40845	3.1384		2.77342
hsa-miR-3915	1.39311	0.631676	1.58384	0.560093		2.20542	2.82782		2.51662
hsa-miR-1255a	1.65918	0.822294	1.86593	0.671687		2.01774	2.77797		2.39786
hsa-miR-3676	5.8109	2.65316	5.71824	2.1994		2.19018	2.59992		2.39505
hsa-let-7c	1.9728	0.883642	2.2775	0.96462		2.23258	2.36103		2.2968
hsa-miR-100	1.1494	0.566592	1.33117	0.534091		2.02862	2.49241		2.26051
hsa-miR-103a	1.9642	0.95826	1.70808	0.818889		2.04976	2.08585		2.06781
