# Supplementary material for: miRNA-720 Controls Stem Cell Phenotype, Proliferation and Differentiation of Human Dental Pulp Cells
Source: PLoS One. 2013 Dec 30;8(12):e83545. doi: 10.1371/journal.pone.0083545 (PMC3875457; doi:10.1371/journal.pone.0083545)
Supplement: Table S2 — List of miRNAs that presented more than 1.15 fold increase in average in SP cells. Values show the fold change (SP/MP cells) in each cell type and the average. DPC = dental pulp cells. PDLCs = periodontal ligament cells. (XLS) [file pone.0083545.s003.xls]

## Sheet: SP-MP
Name	MP-DPCs	SP-DPCs	MP-PDLCs	SP-PDLCs		SP/MP-DPCs	SP/MP-PDLCs		Average of SP/MP-DPCs and SP/MP-PDLCs
hsa-miR-200b*	0.573151	0.741795	0.571096	1.28211		1.29424	2.24501		1.76962
hsa-miR-607	0.207685	0.305567	0.158765	0.261409		1.4713	1.64652		1.55891
hsa-miR-515-5p	0.200363	0.23737	0.154281	0.27309		1.1847	1.77008		1.47739
hsa-miR-1245	0.15691	0.193172	0.118968	0.195531		1.2311	1.64356		1.43733
hsa-miR-182*	0.350329	0.428607	0.302576	0.489124		1.22344	1.61653		1.41999
hsa-miR-3157-5p	0.444341	0.567716	0.379179	0.581094		1.27766	1.53251		1.40508
hsa-miR-153	0.283417	0.336899	0.218501	0.349315		1.1887	1.59869		1.39369
hsa-miR-23b*	0.645564	0.779337	0.55511	0.873179		1.20722	1.57298		1.3901
hsa-miR-4266	0.37807	0.464101	0.310872	0.473654		1.22755	1.52363		1.37559
hsa-miR-548g	0.381606	0.472721	0.28239	0.426783		1.23877	1.51133		1.37505
hsa-miR-4269	0.384923	0.449404	0.288825	0.446707		1.16752	1.54663		1.35707
hsa-miR-1537	0.394509	0.47336	0.344313	0.520548		1.19987	1.51185		1.35586
hsa-miR-891b	0.644856	0.736821	0.481871	0.747431		1.14261	1.5511		1.34686
hsa-miR-335	0.293643	0.3459	0.25601	0.384939		1.17796	1.50361		1.34078
hsa-miR-3197	0.460685	0.510917	0.384197	0.588962		1.10904	1.53297		1.321
hsa-miR-3945	0.54315	0.51077	0.317985	0.515618		0.940385	1.62152		1.28095
hsa-miR-497*	0.601691	0.560859	0.418483	0.635287		0.932138	1.51807		1.2251
hsa-miR-4293	0.278126	0.232708	0.162535	0.244143		0.8367	1.50209		1.1694
